# Supplementary material for: Dynamic Changes in Intestinal Gene Expression and Microbiota across Chicken Egg-Laying Stages
Source: Animals (Basel). 2024 May 22;14(11):1529. doi: 10.3390/ani14111529 (PMC11171086; doi:10.3390/ani14111529)
Supplement: Supplementary file 1 [file animals-14-01529-s001.zip]

Archive with 2 entries (2 files):
- supplemental figures.pdf
- supplemental table.xls
