# Supplementary material for: Dynamic Changes in Intestinal Gene Expression and Microbiota across Chicken Egg-Laying Stages
Source: Animals (Basel). 2024 May 22;14(11):1529. doi: 10.3390/ani14111529 (PMC11171086; doi:10.3390/ani14111529)
Supplement: Supplementary file 1 [file animals-14-01529-s001.zip › supplemental table.xls]

## Sheet: Table. S1
Table.S1. Summary of 16S rDNA sequencing
Sample	Number of raw reads	Number of high-quality reads	Base (nt)	Average length (nt)	GC content (%)	Q20 (%)	Q30 (%)	Effective ratio (%)
Pre_Je_21	149103	136967	39444857	423.6	0.5161	0.9806	0.9391	0.6245
Pre_Je_12	163219	146423	48876254	428.88	0.4937	0.9713	0.9164	0.6982
Pre_Je_4	150422	145546	54677701	426.4	0.5064	0.9879	0.9551	0.8525
Pre_Je_113	155158	136615	51308286	428.39	0.4908	0.9613	0.8955	0.7719
Pre_Je_70	161104	145948	48082030	427.89	0.4946	0.9778	0.9305	0.6975
Pre_Je_102	158184	153625	59333767	429.1	0.4771	0.987	0.9515	0.8741
Pre_Je_61	161061	145131	50979907	426.48	0.4943	0.9756	0.9257	0.7422
Pre_Je_57	148521	134491	40216058	427.97	0.5015	0.9776	0.9321	0.6327
Pre_Je_83	162081	146978	48135704	426.86	0.4987	0.9788	0.9337	0.6957
Pre_Je_16	164831	151717	60221486	428.37	0.4918	0.9785	0.9313	0.8529
Pre_Je_55	148229	133613	38897267	424.59	0.5071	0.9794	0.9356	0.618
Pre_Je_86	166134	146697	48255391	427.39	0.4997	0.9744	0.9241	0.6796
Pre_Je_62	150089	135423	41805912	419.9	0.5087	0.9792	0.936	0.6634
Pre_Je_6	161672	145988	48344571	428.53	0.499	0.9752	0.9266	0.6978
Pre_Je_67	147684	133421	37821845	425.59	0.5112	0.9795	0.9369	0.6018
Pre_Je_1	161241	144868	46361368	428.15	0.4998	0.9773	0.9311	0.6716
Pre_Je_95	160660	146188	47312022	424.79	0.5053	0.9777	0.9309	0.6932
Pre_Je_124	162402	146899	49374247	424.69	0.5081	0.9809	0.9401	0.7159
Pre_Je_29	148462	133322	37941979	427.8	0.5053	0.9793	0.936	0.5974
Pre_Je_43	169247	148623	49074102	426.71	0.4981	0.9753	0.9256	0.6795
Pre_Il_21	156036	141044	45773309	426.81	0.5131	0.9752	0.928	0.6873
Pre_Il_12	164334	143519	46824276	427.6	0.5068	0.9737	0.9242	0.6664
Pre_Il_4	150789	147225	56887235	427.09	0.5421	0.9882	0.9583	0.8833
Pre_Il_113	164958	147518	49497805	428.57	0.4973	0.9751	0.9247	0.7001
Pre_Il_70	156434	152555	62870645	426.17	0.5569	0.9886	0.9594	0.9431
Pre_Il_102	164455	146720	48291576	427.54	0.4978	0.9721	0.9195	0.6868
Pre_Il_61	166485	150573	59999319	406.1	0.5197	0.981	0.9412	0.8874
Pre_Il_57	148822	133224	40055202	428.49	0.5103	0.971	0.9186	0.6281
Pre_Il_83	159938	145553	47710061	428.84	0.4956	0.9792	0.9344	0.6956
Pre_Il_16	169792	151978	54544430	426.21	0.4927	0.975	0.9249	0.7537
Pre_Il_55	153814	133624	35792378	423.74	0.5133	0.9734	0.9235	0.5492
Pre_Il_86	151568	147260	57860956	421.29	0.55	0.9887	0.96	0.9061
Pre_Il_62	153119	147701	55741401	422.23	0.5414	0.9883	0.9586	0.8622
Pre_Il_6	161414	143181	44983853	427.95	0.5068	0.9762	0.9293	0.6512
Pre_Il_67	154798	146013	61148784	421.78	0.5438	0.9872	0.9555	0.9366
Pre_Il_1	103744	89272	30867198	398.75	0.492	0.9858	0.9528	0.7462
Pre_Il_95	167378	149092	50844590	428.89	0.5089	0.9757	0.9289	0.7083
Pre_Il_124	148530	133152	42138176	427.56	0.5057	0.9755	0.9273	0.6635
Pre_Il_29	89823	80723	21868656	421.66	0.5085	0.98	0.9375	0.5774
Pre_Il_43	162758	146230	48128377	427.2	0.4981	0.975	0.9252	0.6922
Peak_Je_13	147847	135499	42531514	426.54	0.5168	0.9792	0.9368	0.6744
Peak_Je_40	164993	149359	48792679	425.75	0.5141	0.9796	0.9372	0.6946
Peak_Je_3	168980	153233	56048674	419.73	0.5076	0.9837	0.9448	0.7902
Peak_Je_105	161597	146153	47999888	426.1	0.5033	0.9773	0.9303	0.6971
Peak_Je_49	152358	145754	54171298	428.47	0.4915	0.9774	0.9268	0.8298
Peak_Je_111	163854	145572	48555982	428.83	0.5299	0.9638	0.9031	0.691
Peak_Je_31	149715	146119	47604428	425.72	0.5089	0.9817	0.9406	0.7469
Peak_Je_80	87778	74650	29051099	420.93	0.4901	0.9791	0.9317	0.7863
Peak_Je_145	164830	150058	62129250	419.99	0.4648	0.9788	0.9336	0.8975
Peak_Je_113	151665	146182	51590256	427.45	0.4935	0.9783	0.9291	0.7958
Peak_Je_112	158537	149512	58012517	423.56	0.506	0.9815	0.9392	0.8639
Peak_Je_127	152017	147388	48030475	427.77	0.4957	0.9782	0.9299	0.7386
Peak_Je_147	151949	147299	51764534	427.62	0.5124	0.9834	0.9444	0.7967
Peak_Je_87	159360	143762	49307058	419.16	0.4958	0.9823	0.9403	0.7382
Peak_Je_10	164813	153743	49849358	423.65	0.5124	0.9852	0.9489	0.7139
Peak_Je_71	149608	146340	46657999	428.67	0.503	0.9831	0.9429	0.7275
Peak_Je_138	164241	144969	45888004	412.83	0.4992	0.9801	0.9369	0.6768
Peak_Je_37	147429	143804	46553320	428.05	0.5011	0.9795	0.9331	0.7377
Peak_Je_68	161333	146447	47088951	417.98	0.5185	0.9795	0.937	0.6983
Peak_Je_19	140491	137466	43135875	427.38	0.5068	0.9841	0.9458	0.7184
Peak_Il_13	165182	150019	54918936	408.27	0.5097	0.9826	0.9422	0.8143
Peak_Il_40	148896	145821	51795270	411.86	0.5111	0.9863	0.9517	0.8446
Peak_Il_3	152965	146883	49730519	426.09	0.5049	0.9834	0.9438	0.763
Peak_Il_105	157550	153245	50081952	426.19	0.5037	0.9807	0.9362	0.7459
Peak_Il_49	152230	147435	55966646	427.73	0.494	0.9801	0.9339	0.8595
Peak_Il_111	150335	145472	60959792	428.04	0.5175	0.9836	0.9449	0.9473
Peak_Il_31	145807	142737	46160779	428.03	0.5074	0.9831	0.9438	0.7396
Peak_Il_80	153169	146059	51044225	418.29	0.4984	0.9823	0.9406	0.7967
Peak_Il_145	162963	148377	53900513	384.84	0.4972	0.9828	0.9449	0.8595
Peak_Il_113	151284	148430	55412281	412.29	0.546	0.9878	0.9578	0.8884
Peak_Il_112	160043	155990	48585396	427.81	0.504	0.982	0.9403	0.7096
Peak_Il_127	124514	111330	41265197	415.39	0.505	0.9825	0.9411	0.7978
Peak_Il_147	166392	152976	56235384	422.79	0.5125	0.9841	0.946	0.7994
Peak_Il_87	155935	148443	49006768	410.44	0.4988	0.9863	0.9529	0.7657
Peak_Il_10	143677	140365	44643578	424.76	0.5067	0.9802	0.9352	0.7315
Peak_Il_71	151427	147495	47886937	428.76	0.495	0.98	0.9342	0.7376
Peak_Il_138	140256	127360	48492203	406.08	0.5171	0.9853	0.9495	0.8514
Peak_Il_37	161168	151839	57327930	415.92	0.5067	0.9835	0.9444	0.8552
Peak_Il_68	160762	147045	50537357	417.41	0.5072	0.9824	0.9418	0.7531
Peak_Il_19	154913	151182	47990338	424.85	0.5136	0.9826	0.943	0.7292
Late_Je_67	164830	146722	48980117	411.92	0.5165	0.983	0.9438	0.7214
Late_Je_20	161695	148737	47778773	423.35	0.5037	0.9808	0.9361	0.698
Late_Je_119	159143	144407	58941219	412.83	0.4903	0.9806	0.9363	0.8971
Late_Je_169	167377	152043	58227957	419.04	0.5059	0.9814	0.9384	0.8302
Late_Je_66	145321	138218	40905914	424.86	0.5128	0.9847	0.9479	0.6625
Late_Je_33	150199	146196	48174780	427.97	0.5096	0.98	0.9351	0.7495
Late_Je_54	139345	136171	42741296	428.6	0.508	0.9836	0.945	0.7157
Late_Je_177	167671	146063	53214719	395.71	0.501	0.9844	0.9473	0.802
Late_Je_114	164541	147318	44768898	397.5	0.5076	0.9805	0.9396	0.6845
Late_Je_29	166894	146343	54919907	412.02	0.5174	0.9816	0.9397	0.7987
Late_Je_60	143069	139889	44194438	427.68	0.5123	0.9833	0.945	0.7223
Late_Je_87	125655	114306	31989009	418.49	0.5167	0.9843	0.9473	0.6083
Late_Je_135	156933	136730	40519254	412.96	0.5351	0.9857	0.9519	0.6252
Late_Je_16	104622	90218	28744422	419.85	0.5098	0.9825	0.9423	0.6544
Late_Je_154	114685	108741	28260068	418.82	0.5454	0.9816	0.9414	0.5884
Late_Je_182	146091	142770	45709783	427.42	0.5155	0.9879	0.9566	0.732
Late_Je_166	151797	148611	47910028	424.56	0.524	0.9877	0.956	0.7434
Late_Je_191	166507	151454	47479031	407.37	0.5145	0.9895	0.9613	0.7
Late_Je_82	162775	148895	47337918	417.63	0.5262	0.9887	0.9595	0.6963
Late_Je_178	105776	103392	43995873	426.79	0.5535	0.989	0.9609	0.9746
Late_Il_67	168417	153631	56907243	418.15	0.5046	0.9875	0.9551	0.8081
Late_Il_20	119747	102026	37754811	406.97	0.5098	0.9799	0.9373	0.7747
Late_Il_119	153980	149867	47589214	415.25	0.5158	0.9893	0.9602	0.7443
Late_Il_169	150633	145468	59470497	428.2	0.5137	0.9832	0.9438	0.922
Late_Il_66	151892	146830	48059187	424.9	0.5196	0.9878	0.9559	0.7447
Late_Il_33	154387	146262	46289866	416.12	0.513	0.9882	0.959	0.7205
Late_Il_54	161553	147298	57594322	404.84	0.4929	0.9819	0.9426	0.8806
Late_Il_177	157189	141707	60201124	426.9	0.5601	0.9881	0.9583	0.8971
Late_Il_114	168248	152573	60400075	399.23	0.4953	0.9821	0.943	0.8992
Late_Il_29	150744	147489	46204602	413.58	0.4981	0.9898	0.9631	0.7411
Late_Il_60	155090	148117	58044736	404.66	0.4953	0.991	0.9655	0.9249
Late_Il_87	158414	153451	64731628	426.06	0.547	0.9883	0.959	0.9591
Late_Il_135	158014	146836	49649501	415.98	0.5298	0.9892	0.9609	0.7554
Late_Il_16	159855	143711	54926206	402.13	0.5201	0.9828	0.945	0.8544
Late_Il_154	159105	145527	50328481	408.02	0.5293	0.9834	0.9456	0.7753
Late_Il_182	153082	144828	50126813	418.03	0.5109	0.9887	0.9582	0.7833
Late_Il_166	161455	150229	49907793	428.01	0.5113	0.9814	0.9412	0.7222
Late_Il_191	145646	141981	59035681	425.55	0.5336	0.9871	0.9554	0.9525
Late_Il_82	153522	149157	58316708	422.43	0.524	0.9878	0.9567	0.8992
Late_Il_178	159772	146524	53146991	410.9	0.5108	0.9888	0.9585	0.8095
Pre_Du_21	160257	145753	52619488	392.7	0.4867	0.9839	0.9472	0.8361
Pre_Du_12	151222	147595	47691677	427.51	0.5024	0.9873	0.9531	0.7377
Pre_Du_4	159662	145718	45107010	411	0.5018	0.9882	0.9574	0.6874
Pre_Du_113	160728	144008	49872209	422.64	0.4859	0.9753	0.9249	0.7342
Pre_Du_70	165606	150335	60086736	406.16	0.4802	0.9886	0.9588	0.8933
Pre_Du_102	163366	147340	61585067	425.64	0.4533	0.9875	0.953	0.8857
Pre_Du_61	162114	145885	50668307	415.09	0.5	0.9767	0.928	0.753
Pre_Du_57	148469	134788	41031351	415.27	0.4986	0.9896	0.9613	0.6655
Pre_Du_83	157658	150304	47490924	424.23	0.5073	0.989	0.9587	0.71
Pre_Du_16	174621	153419	52928810	422.87	0.5019	0.9779	0.9306	0.7168
Pre_Du_55	162933	143880	44237809	386.68	0.4997	0.9783	0.9337	0.7022
Pre_Du_86	155031	143496	46924104	422.32	0.507	0.9803	0.9377	0.7167
Pre_Du_62	156449	148579	48098813	425.27	0.5077	0.9874	0.954	0.7229
Pre_Du_6	152314	148200	48159444	428.6	0.5044	0.9884	0.9573	0.7377
Pre_Du_67	161504	147108	46449594	411.49	0.5257	0.9796	0.9376	0.6989
Pre_Du_1	159437	155489	48792776	427.71	0.5031	0.9881	0.9568	0.7155
Pre_Du_95	153189	149172	48801148	426.77	0.5022	0.987	0.9531	0.7465
Pre_Du_124	158042	144481	47591461	426.58	0.5089	0.98	0.9375	0.7059
Pre_Du_29	142446	125646	34903390	401.67	0.5043	0.9781	0.9322	0.61
Pre_Du_43	142581	139507	43854510	424.63	0.51	0.9878	0.9551	0.7243
Peak_Du_13	162207	145015	47701771	423.38	0.5123	0.9792	0.9364	0.6946
Peak_Du_40	158844	146659	50219236	417.36	0.5225	0.9886	0.959	0.7575
Peak_Du_3	156965	143069	50383892	427.6	0.5101	0.9789	0.9355	0.7507
Peak_Du_105	161192	150863	58388817	400.36	0.4867	0.9925	0.9706	0.9048
Peak_Du_49	154115	147189	60418066	426.96	0.4908	0.9863	0.9494	0.9182
Peak_Du_111	160179	144122	51735526	416.27	0.5079	0.9813	0.9413	0.7759
Peak_Du_31	150669	146827	47585763	423.06	0.5163	0.9885	0.9587	0.7465
Peak_Du_80	162659	156880	54219795	420.71	0.4975	0.9877	0.9544	0.7923
Peak_Du_145	168178	153293	54044319	415.28	0.4774	0.9817	0.9413	0.7738
Peak_Du_113	159762	152122	55433033	425.97	0.5012	0.9872	0.9529	0.8145
Peak_Du_112	159621	155313	53013320	426.85	0.5107	0.9899	0.9621	0.7781
Peak_Du_127	160888	144494	46910102	426.32	0.5066	0.9745	0.9248	0.6839
Peak_Du_147	153732	148588	47299725	418.98	0.5216	0.9887	0.9593	0.7343
Peak_Du_87	161862	148311	56246188	407.37	0.4876	0.9839	0.9484	0.853
Peak_Du_10	154361	147270	53536401	409.64	0.4968	0.9903	0.9637	0.8467
Peak_Du_71	156741	149483	49100024	426.87	0.5053	0.9881	0.9562	0.7338
Peak_Du_138	158806	152350	60772370	423.41	0.5322	0.9821	0.9414	0.9038
Peak_Du_37	129894	115214	37064696	424.9	0.5053	0.981	0.9398	0.6716
Peak_Du_68	177193	152907	58981319	421.88	0.5205	0.9775	0.9324	0.789
Peak_Du_19	149587	146152	47538657	427.69	0.5029	0.9884	0.9578	0.7431
Late_Du_67	158282	143590	46032098	418.83	0.5187	0.9788	0.9358	0.6944
Late_Du_20	153191	147894	52781350	423.66	0.4842	0.9882	0.9558	0.8133
Late_Du_119	160425	145471	47689047	406.03	0.5095	0.979	0.9352	0.7321
Late_Du_169	154161	150017	58238774	424.1	0.5408	0.9879	0.9574	0.8908
Late_Du_66	153792	149722	58437926	418.11	0.5222	0.9886	0.9595	0.9088
Late_Du_33	156290	148852	54593926	428.29	0.5046	0.9871	0.9527	0.8156
Late_Du_54	161875	147441	56972224	417.57	0.5054	0.9873	0.9544	0.8429
Late_Du_177	141292	125181	47519615	413.49	0.4945	0.9755	0.9256	0.8134
Late_Du_114	167784	145474	55757614	397.76	0.5259	0.9831	0.9456	0.8355
Late_Du_29	145419	142162	59965690	425.15	0.5514	0.9883	0.9585	0.9699
Late_Du_60	158182	148713	47780169	422.5	0.5085	0.9892	0.961	0.7149
Late_Du_87	149780	135451	40995711	407.27	0.5379	0.9812	0.9418	0.6721
Late_Du_135	163382	147294	46826578	416.88	0.5499	0.9788	0.9368	0.6875
Late_Du_16	161687	145380	55446358	417.32	0.5004	0.9803	0.9384	0.8217
Late_Du_154	161211	146621	50254234	398.77	0.5169	0.9798	0.9374	0.7817
Late_Du_182	82311	67689	24257036	396.12	0.5335	0.9845	0.9493	0.744
Late_Du_166	161781	146017	47712978	418.79	0.504	0.9819	0.943	0.7042
Late_Du_191	151266	147586	60609145	420.14	0.5439	0.9867	0.9544	0.9537
Late_Du_82	156691	152215	63438102	424.8	0.531	0.9841	0.947	0.9531
Late_Du_178	156993	142111	42237592	409.78	0.5224	0.9799	0.9385	0.6566
